# Supplementary material for: Physiological and Biochemical Mechanisms Behind Enhanced Salinity Tolerance in Limonium irtaense Seedlings Following Recovery from Salt Stress
Source: Plants (Basel). 2026 Feb 1;15(3):451. doi: 10.3390/plants15030451 (PMC12898991; doi:10.3390/plants15030451)
Supplement: Supplementary file 1 [file plants-15-00451-s001.zip]

Archive with 1 entries (1 files):
- plants-4087912-supplementary.pdf
